# Supplementary material for: Improvement of the Stability of Quantum-Dot Light Emitting Diodes Using Inorganic HfOx Hole Transport Layer
Source: Materials (Basel). 2024 Sep 27;17(19):4739. doi: 10.3390/ma17194739 (PMC11477746; doi:10.3390/ma17194739)
Supplement: Supplementary file 1 [file materials-17-04739-s001.zip]

Archive with 1 entries (1 files):
- materials-3225411-supplementary.pdf
